# Supplementary material for: Levonorgestrel-releasing intrauterine device treatment in heavy menstrual bleeding: Correlation with endometrial pathology and quality of life
Source: PLoS One. 2025 Dec 11;20(12):e0338480. doi: 10.1371/journal.pone.0338480 (PMC12697963; doi:10.1371/journal.pone.0338480)
Supplement: S1 Data — (XLSX) [file pone.0338480.s001.xlsx]

## Sheet:  Page 1
Case	education level	gravida	parity	additional disease status (none:0 hypothyroidism:1 HT:2 other:3)	PC result (normal cycle pattern: 1, hormonal imbalance pattern: 1)	Post LNG-IUD bleeding pattern is normal: 1 menometrorrhagia: 2 amenorrhea: 3 metrorrhagia: 4	Was the LNG-IUD removed? (no/yes ((spontaneous fall out/yes))	hysterectomy (no/yes)	pre-LNG-IUD Hb	pre-LNG-IUD MMAS questionnaire -1.	pre-LNG-IUD MMAS questionnaire -2.	pre-LNG-IUD MMAS questionnaire -3.	pre-LNG-IUD MMAS questionnaire -4.	pre-LNG-IUD MMAS questionnaire -5.	pre-LNG-IUD MMAS questionnaire -6.	post-LNG-IUD MMAS questionnaire -1.	post-LNG-IUD MMAS questionnaire -2.	post-LNG-IUD MMAS questionnaire -3.	post-LNG-IUD MMAS questionnaire -4.	post-LNG-IUD MMAS questionnaire -5.	postmirena-LNG-IUD MMAS questionnaire -6.	Pre-LNG-IUD SF-36 Questionnaire - Physical Function	Pre-LNG-IUD SF-36 questionnaire - physical role difficulties	Pre-LNG-IUD SF-36 questionnaire emotional role difficulties	Pre-LNG-IUD SF-36 questionnaire - Energy/Vigor/Vitality	Pre-LNG-IUD SF-36 questionnaire - Mental Health	Pre-LNG-IUD SF-36 questionnaire - social functioning	Pre-LNG-IUD sf-36 questionnaire -pain	Pre-LNG-IUD SF-36 questionnaire - General Health	post-LNG-IUD sf-36 questionnaire -physical function	Post-LNG-IUD sf-36 questionnaire -physical role difficulty	Post-LNG-IUD SF-36 questionnaire - emotional role difficulties	Post-LNG-IUD sf-36 questionnaire -energy/ liveliness/ vitality	Post-LNG-IUD SF-36 questionnaire - Mental Health	Post-LNG-IUD SF-36 questionnaire -social functioning	Post-LNG-IUD sf-36 questionnaire -pain	Post-LNG-IUD SF-36 questionnaire - General Health	Pre-LNG-IUD Beck Depression Questionnaire Total Score	Post-LNG-IUD Beck depression questionnaire total score
1	primary school	3	3	0	2	1	No	No	11.7	4	3	2	3	3	2	2	1	1	1	1	1	100	25	0	50	68	50	87.5	65	100	100	100	60	68	75	100	65	1	0
2	high school	2	2	0	2	2	Yes	Yes	12	3	2	3	3	3	2	3	2	3	3	3	2	100	25	0	40	44	50	22.5	30	100	25	0	40	44	50	22.5	30	1	1
3	primary school	3	3	0	1	2	yes(spontaneous fall)	No	10.6	2	2	3	3	3	2	2	2	3	3	3	3	50	0	0	40	36	37.5	32.5	35	50	0	0	40	36	37.5	32.5	35	11	13
4	university	3	1	2.3	2	4	No	No	14	2	2	2	2	2	2	3	2	3	2	2	2	100	100	100	75	64	62.5	57.5	50	100	100	100	75	64	62.5	67.5	50	0	1
5		3	3	0	1	1	No	No	10.4	1	1	1	1	1	1	1	1	1	1	1	1	100	100	66	60	64	87.5	57.5	65	100	100	66	60	64	87.5	100	65	0	0
6		3	2	1	1	2	Yes	No	12.5	3	2	3	3	3	2	1	1	1	1	1	1	55	25	0	20	20	25	22.5	20	100	100	100	80	84	100	100	65	9	0
7		2	2	0	1	1	No	No	11.5	2	2	1	1	2	2	1	1	1	1	1	1	100	50	100	56	72	75	67.5	60	100	100	100	56	72	87.5	80	60	0	0
8		3	3	0	1	1	No	No	11.8	2	2	2	2	2	2	1	1	1	1	1	1	100	75	66.3	75	80	50	55	55	100	75	100	80	80	100	100	60	0	0
9	illiterate	4	3	0	1	2	Yes	Yes	14.5	4	4	4	4	4	4	4	4	4	4	4	4	55	25	0	15	48	25	22.5	35	55	25	0	15	48	25	22.5	45	10	8
10		2	2	1	1	1	No	No	13.7	4	4	3	3	4	2	1	1	1	1	1	1	65	0	0	20	20	0	0	55	100	100	100	80	80	100	100	60	0	0
11	primary school	2	2	0	1	2	Yes	No	10.3	3	3	3	3	3	3	3	3	3	3	3	3	25	0	0	40	48	25	45	20	25	0	0	40	48	25	45	20	3	3
12	high school	1	1	0	1	3	No	No	14	2	2	2	2	2	2	1	1	1	1	1	1	100	100	100	85	88	100	100	75	100	100	100	85	88	100	100	75	0	3
13	high school	2	2	2	1	3	No	No	13	3	3	3	4	4	3	1	1	1	1	1	1	85	0	0	60	88	62.5	32.5	30	85	100	100	80	60	100	100	65	2	2
14	primary school	5	3	0	2	1	No	No	12.4	2	3	3	3	2	2	1	1	1	1	1	1	35	0	0	45	76	90	100	25	100	100	100	65	84	100	100	70	3	0
15	primary school	3	2	0	1	1	No	No	14	2	2	2	2	2	1	1	1	1	1	1	1	100	100	100	40	76	87.5	32.5	30	100	100	100	70	88	100	100	65	1	0
16	high school	3	2	3	2	1	No	No	10.6	3	2	2	3	2	2	1	1	1	1	1	1	90	0	0	45	60	62.5	100	50	100	100	100	45	68	87.5	100	70	1	7
17	primary school	2	2	0	2	2	No	No	13.1	1	1	1	1	1	1	1	1	1	1	1	1	100	100	100	90	76	100	100	70	100	100	100	90	76	100	100	70	0	0
18	high school	5	5	0	1	1	No	No	9.6	4	4	4	4	4	2	1	1	1	1	1	1	15	0	0	65	84	87.5	22.5	20	100	100	100	68	84	100	100	75	2	0
19		2	2	0	1	1	No	No	9.4	3	3	3	3	4	3	1	1	1	1	1	1	30	0	0	50	84	87.5	65	25	100	100	100	80	84	62.5	35	65	4	0
20	primary school	2	2	0	2	3	No	No	12	2	2	2	2	2	2	1	1	2	1	1	1	95	0	0	55	80	75	100	60	100	100	100	75	84	100	100	70	0	0
21	primary school	3	3	0	2	4	No	No	10.9	1	1	1	1	1	1	1	1	1	1	1	1	100	100	100	80	84	100	100	80	100	100	100	80	84	100	100	80	0	0
22		5	4	0	1	1	No	No	13.8	3	2	3	3	3	2	1	1	1	1	1	1	85	0	0	40	76	50	80	55	100	100	100	70	88	100	100	80	11	2
23	high school	1	1	3	1	3	No	No	8.9	2	2	2	2	2	1	1	1	1	1	1	1	95	75	100	80	84	75	67.5	70	100	100	100	80	84	87.5	100	75	0	1
24	illiterate	0	0	3	2	4	No	No	11.9	1	2	2	2	2	2	1	1	1	1	1	1	100	100	100	75	80	75	100	70	100	100	100	75	85	100	100	75	1	0
25	primary school	3	3	0	1	1	No	No	11.6	3	3	3	4	4	3	1	1	1	1	1	1	55	0	0	15	60	25	32.5	20	100	100	100	75	76	100	100	70	8	0
26	high school	3	3	0	1	1	No	No	12.3	4	4	4	4	4	3	1	1	1	1	1	1	95	0	0	20	28	25	42.5	40	95	100	100	40	56	50	42.5	40	11	1
27	primary school	3	3	0	2	3	No	No	10.3	3	3	3	3	3	3	1	1	1	1	1	1	80	0	0	30	60	37.5	45	30	100	100	100	80	80	100	100	75	9	0
28	primary school	2	2	0	2	1	No	No	13.3	4	2	2	3	3	2	1	1	1	1	1	1	85	0	0	60	76	50	100	70	100	100	100	68	84	100	100	75	2	0
29	primary school	1	1	0	1	1	No	No	14.6	2	2	2	2	2	2	1	1	1	1	1	1	90	0	0	70	80	75	100	70	100	100	100	90	86	100	100	75	5	0
30	high school	3	2	3	1	4	No	No	7.2	4	4	4	4	4	2	1	1	1	1	1	1	65	0	0	10	44	50	45	20	100	100	100	80	84	70	100	70	13	0
31	primary school	2	2	0	1	1	No	No	12.8	3	2	2	2	2	2	1	1	1	1	1	1	35	0	0	55	76	87.5	77.5	65	100	100	100	55	68	100	100	70	3	3
32	literate	7	4	0	1	2	No	No	10.8	3	3	3	3	3	2	3	3	3	3	3	2	60	0	0	45	68	50	100	25	60	0	0	45	68	50	100	25	2	2
33	primary school	2	2	0	1	1	No	No	12.7	3	3	3	3	3	2	1	1	1	1	1	1	75	0	0	45	64	75	45	40	100	100	100	45	64	100	77.5	55	2	0
34	high school	3	3	0	1	1	No	No	9.5	2	2	2	2	2	2	1	1	1	1	1	1	85	75	66.3	70	84	87.5	87.5	90	100	100	100	70	84	100	100	90	0	0
35	high school	4	3	0	2	4	No	No	12.8	1	1	1	1	1	1	1	1	1	1	1	1	100	100	100	80	92	100	100	65	100	100	100	80	92	100	100	70	0	0
36	high school	2	2	0	1	3	No	No	12.7	2	2	2	2	2	2	1	1	2	2	1	2	90	0	0	60	68	87.5	87.5	45	90	100	100	75	60	62.5	100	50	0	7
37	university	2	2	0	1	1	No	No	13.5	2	2	2	2	2	1	1	1	1	1	1	1	90	0	0	65	84	100	100	55	100	100	100	65	84	100	100	60	0	0
38	high school	2	2	0	1	2	No	No	12.4	2	2	2	2	2	2	2	2	2	2	2	2	90	0	0	55	80	87.5	100	35	100	0	0	55	80	87.5	100	35	0	0
39	primary school	5	5	0	2	1	No	No	14.2	3	2	2	3	3	2	1	1	1	1	1	1	90	0	0	55	84	75	100	25	95	100	100	65	80	100	100	70	2	0
40		2	2	1	1	1	No	No	12.7	2	2	2	2	2	2	1	1	1	1	1	1	95	0	0	60	84	75	100	70	100	100	100	50	84	100	100	75	0	0
41	primary school	3	3	0	2	3	No	No	11	4	4	4	4	4	3	1	1	2	1	1	1	60	0	0	35	56	50	100	20	100	100	100	85	76	100	100	70	3	0
42	primary school	3	3	0	1	4	No	No	11.7	3	3	3	3	3	2	1	1	1	2	1	2	70	0	0	50	76	75	32.5	20	100	100	100	60	76	75	100	70	0	0
43	primary school	2	2	0	1	1	No	No	12.6	2	2	2	2	2	2	1	1	1	1	1	1	90	0	0	50	88	75	100	70	100	100	100	60	88	100	100	70	0	0
44	primary school	3	3	0	2	3	No	No	9.9	3	3	3	3	3	3	1	1	1	1	1	1	70	0	0	55	72	62.5	100	65	100	100	100	65	72	75	100	70	1	2
45		5	5	0	2	2	Yes	Yes	10.6	3	3	3	3	3	3	3	3	3	3	3	3	45	0	0	45	76	62.5	32.5	20	45	100	100	45	76	75	32.5	20	0	0
46	primary school	4	3	3	2	2	Yes	Yes	11.9	3	3	3	3	3	3	3	3	3	3	3	3	45	0	0	35	72	50	45	20	45	0	0	35	72	50	45	20	3	3
47	high school	2	2	0	2	1	No	No	12.2	2	2	2	2	2	2	1	1	1	1	1	1	90	0	0	60	72	75	57.5	65	100	100	100	65	88	100	100	70	1	0
48	primary school	2	2	0	1	4	No	No	13.1	1	1	1	1	1	1	1	1	1	1	1	1	100	75	66.5	70	92	100	100	100	100	75	66.5	70	92	100	100	100	0	0
49	primary school	5	5	0	2	1	No	No	12.3	2	2	2	2	2	2	1	1	1	1	1	1	95	0	0	55	72	75	100	65	100	100	100	75	80	100	100	70	2	0
50	high school	2	2	0	2	2	Yes	Yes	11.7	2	2	2	2	2	1	2	2	2	2	2	1	75	0	0	55	76	100	62.5	30	75	100	100	55	76	100	65	30	1	1
51	high school	2	2	0	1	1	No	No	9.6	3	3	3	3	3	3	1	1	1	1	1	1	70	0	0	65	72	62.5	100	20	100	100	100	90	92	100	100	70	1	0
52	primary school	2	2	0	1	1	No	No	7.2	2	1	1	1	1	1	1	1	1	1	1	1	100	0	100	60	84	100	67.5	70	100	100	100	80	84	100	100	70	0	0
53	high school	2	2	0	58	1	No	No	13.9	4	2	2	3	3	2	1	1	1	1	1	1	65	25	0	35	72	25	32.5	40	100	100	100	65	92	100	100	75	4	2
54		3	3	0	1	2	Yes	No	12.1	2	2	1	2	2	1	2	2	1	2	2	1	100	25	66.5	80	92	100	87.5	90	100	25	66.5	80	92	100	87.5	90	2	0
55	high school	2	2	0	1	2	No	No	13.7	2	2	2	2	2	2	2	2	2	2	2	2	80	0	0	50	64	62.5	100	45	80	100	0	50	60	62.5	100	45	6	6
56	high school	3	2	0	1	3	No	No	9.8	1	1	1	1	1	1	1	1	1	1	1	1	100	100	100	55	76	100	100	60	100	100	100	60	72	100	100	65	0	1
57	high school	3	3	0	2	1	No	No	8.2	3	3	3	3	3	1	1	1	1	1	1	1	70	0	100	50	84	100	45	20	100	100	100	75	84	100	100	70	0	0
58	high school	2	2	1	1	2	Yes	Yes	11.3	3	2	2	1	2	1	1	2	2	1	2	1	80	0	100	70	92	100	100	45	100	100	100	90	92	100	100	55	0	0
59	primary school	4	4	0	1	1	No	No	12	3	3	3	3	3	2	1	1	1	1	1	1	90	50	33.3	60	84	50	100	20	100	75	66.3	60	84	75	100	70	2	0
60	primary school	6	4	3	1	3	No	No	7.1	2	2	2	2	2	1	1	1	2	2	1	1	80	100	0	55	84	100	100	55	100	100	100	55	84	100	100	60	0	0
								No
61	university	2	2	1	1	1	No	No	12.2	3	3	3	3	3	3	1	1	1	1	1	1	90	25	33.3	50	84	62.5	75	70	100	75	66.3	60	84	87.5	87.5	85	4	1
62	literate	3	2	1	1	3	No	No	13.6	2	2	2	2	2	2	1	1	1	1	1	1	95	0	0	85	20	75	100	65	100	100	100	85	60	100	100	75	0	0
63	primary school	3	2	0	1	1	No	No	10.1	3	3	3	3	3	3	1	1	1	1	1	1	70	0	0	55	64	75	100	20	100	100	100	76	96	100	100	70	2	0
64	high school	4	4	0	2	4	No	No	8.3	4	3	3	3	3	2	1	1	1	1	1	1	80	0	0	45	56	50	45	30	100	100	100	50	60	50	77.5	40	11	0
65	university	2	2	0	2	1	No	No	12.9	3	3	3	3	3	3	1	1	1	1	1	1	65	0	0	20	60	75	32.5	20	95	100	100	84	100	100	100	75	2	0
66	primary school	6	4	0	2	2	yes(spontaneous fall)	No	9.1	3	3	3	3	3	2	3	3	3	3	3	2	70	0	0	45	60	50	32.5	50	70	0	0	45	60	50	32.5	50	4	4
67	primary school	4	4	0	1	3	No	No	9.7	3	3	3	3	3	2	1	1	1	1	1	1	70	0	0	65	84	87.5	100	25	100	100	100	80	84	100	100	65	2	0
68	high school	5	5	0	1	1	No	No	13.1	3	3	3	3	3	2	1	1	1	1	1	1	85	75	0	20	80	25	100	40	100	100	100	70	92	87.5	100	75	8	0
69	primary school	3	3	3	2	2	Yes	Yes	9.1	4	3	3	3	3	2	1	1	1	1	1	1	65	0	0	35	56	50	100	40	100	100	100	35	56	75	100	70	4	3
70	high school	5	5	0	1	1	No	No	13.7	4	3	3	3	3	2	1	1	1	1	1	1	25	0	0	70	80	37.5	32.5	20	100	100	100	80	80	100	100	70	6	0
71	high school	2	2	1.3	1	2	No	No	7.8	1	1	1	1	1	1	1	1	1	1	1	1	100	0	0	80	84	100	100	70	100	100	100	80	84	100	100	70	0	0
72	primary school	5	5	3	1	3	No	No	11.9	2	1	1	1	1	1	1	1	1	1	1	1	100	100	100	90	92	100	100	50	100	100	100	90	92	100	100	55	1	0
73	primary school	3	3	1	1	1	No	No	13.8	3	2	2	3	2	2	1	2	2	3	2	2	85	0	0	60	84	87.5	45	25	100	100	0	60	84	87.5	22.5	45	2	2
74	primary school	3	3	3	1	1	No	No	12	2	1	1	1	1	1	1	1	1	1	1	1	100	100	100	65	80	100	77.5	90	100	100	100	65	90	100	100	90	0	0
75	primary school	5	5	0	1	1	No	No	10.7	3	3	3	3	3	3	1	1	1	1	1	1	80	0	0	40	48	75	77.5	40	100	100	100	45	48	100	100	45	5	0
76	primary school	5	3	1.2	1	2	Yes	Yes	8.1	4	3	3	3	3	3	4	3	3	3	3	3	35	0	0	40	56	50	45	20	35	0	0	40	56	50	45	20	3	3
77	primary school	2	2	0	1	1	No	No	10.3	2	2	2	2	2	2	1	1	1	1	1	1	90	0	0	70	80	62.5	77.5	70	100	100	100	80	92	100	100	75	1	0
78	primary school	4	4	0	2	4	No	No	10.5	1	1	1	1	1	2	1	1	1	1	1	2	100	100	100	90	92	100	100	70	100	100	100	90	92	100	100	70	0	0
79	primary school	3	3	0	1	2	No	No	12.9	2	2	2	2	2	2	2	2	2	2	2	2	80	0	0	45	64	50	62.5	50	80	0	0	45	64	50	62.5	50	0	7
80	primary school	4	3	0	1	2	No	No	8.4	4	4	4	4	4	2	4	4	4	4	4	2	35	0	0	30	32	25	22.5	10	35	0	0	30	32	25	22.5	10	10	10
81	university	4	4	0	1	2	yes(spontaneous fall)	No	14	2	2	2	2	2	2	2	2	2	2	2	2	90	100	100	40	44	57.5	55	40	90	100	100	40	44	57.5	55	35	5	5
82	primary school	6	3	3	1	1	No	No	11	3	3	3	3	3	2	1	1	1	1	1	1	40	0	0	20	52	67.5	77.5	35	100	100	100	60	52	100	100	55	5	4
83	primary school	4	4	0	1	1	No	No	12	4	3	3	4	4	1	1	1	1	1	1	1	55	0	0	35	64	75	77.5	20	100	100	100	40	64	100	100	70	4	0
84	high school	3	3	3	1	1	No	No	9.4	3	3	3	4	3	2	1	1	1	1	1	1	60	0	0	30	48	75	100	55	100	100	100	60	56	100	100	60	4	0
85	primary school	2	2	0	1	1	No	No	11.3	1	1	1	1	1	1	1	1	1	1	1	1	100	100	100	75	80	100	100	70	100	100	100	75	80	100	100	70	0	0
86	primary school	3	3	0	2	1	No	No	9.7	3	2	1	2	2	1	1	1	1	1	1	1	70	0	0	35	64	75	87.5	35	100	100	100	60	64	100	100	70	2	0
87	primary school	6	5	0	1	1	No	No	13.3	3	2	2	3	3	2	1	1	1	1	1	2	80	0	0	25	56	50	45	40	100	100	100	65	56	75	100	55	7	3
88	university	3	2	0	1	1	No	No	13	2	2	2	2	2	2	1	1	1	1	1	2	80	0	0	50	56	50	77.5	60	100	100	100	70	56	50	100	65	3	3
89	primary school	3	3	0	1	2	Yes	No	10.3	4	4	4	4	4	2	4	4	4	4	4	2	50	0	0	20	60	75	100	20	50	0	0	20	60	75	55	20	0	0
90	literate	5	5	0	1	2	No	No	11	4	4	3	3	3	1	3	3	2	2	2	1	70	0	0	35	60	75	100	35	100	100	100	45	60	75	100	40	4	0
90	primary school	4	2	1	2	1	No	No	8	3	3	3	3	3	2	1	1	1	1	1	1	75	0	0	35	56	62.5	100	50	100	100	100	55	56	100	100	55	5	0
92	primary school	1	1	0	2	2	Yes	Yes	11.1	3	3	3	3	3	1	3	3	3	3	3	1	50	0	0	20	60	75	77.5	60	50	0	0	20	60	75	77.5	60	4	4
93	high school	5	3	0	1	2	Yes	Yes	7.8	4	4	3	4	4	3	4	4	3	4	4	3	25	0	0	10	52	50	100	20	25	0	0	10	52	50	100	20	9	9
94	high school	3	3	0	2	2	yes(spontaneous fall)	No	10.3	4	4	3	3	3	3	2	2	2	2	2	2	75	0	0	20	48	37.5	32.5	20	75	0	0	40	48	75	67.5	35	5	5
95	university	3	3	0	2	1	No	No	9	1	1	1	1	1	2	1	1	1	1	1	1	100	100	100	45	52	75	77.5	55	100	100	100	45	52	75	77.5	60	1	0
96	university	3	3	1.3	2	1	No	No	11	1	1	1	1	1	2	1	1	1	1	1	2	100	100	100	40	60	62.5	67.5	55	100	100	100	40	60	87.5	67.5	55	11	10
97	university	1	1	0	1	2	No	No	10.6	3	3	2	3	3	2	2	2	2	3	2	2	80	100	100	35	56	67.5	67.5	35	80	100	100	35	56	67.5	67.5	35	5	3
98	high school	2	2	1.2	2	2	No	No	14	2	2	2	2	2	2	1	1	1	1	1	1	80	0	0	52	80	67.5	100	55	100	100	100	52	80	82.5	100	60	0	0
99	primary school	3	2	1	1	3	No	No	11.9	3	3	3	3	3	2	1	1	1	1	1	1	35	0	0	20	48	50	100	40	100	100	100	60	56	75	100	60	2	0
100	high school	2	2	0	1	4	No	No	10.7	1	1	1	1	1	1	1	1	1	1	1	1	100	100	100	80	84	100	100	60	100	100	100	80	84	100	100	60	0	0
101	primary school	2	2	1	2	4	No	No	11	2	2	2	2	1	1	1	1	1	1	1	1	100	100	100	60	72	100	100	75	100	100	100	60	72	100	100	80	0	0
102	primary school	3	3	1	1	1	No	No	11.8	3	3	2	2	2	2	1	1	1	1	1	1	90	100	100	40	64	62.5	77.5	50	100	100	100	70	64	62.5	87.5	50	4	0
103	primary school	4	3	0	1	3	No	No	11.5	3	2	2	3	3	2	1	1	1	1	1	1	35	0	0	20	52	50	100	20	100	100	100	60	56	87.5	100	70	3	2
104	primary school	2	2	0	1	2	No	No	7.5	3	2	2	2	2	2	3	2	2	2	2	2	75	0	0	30	48	50	45	30	75	0	0	30	48	50	45	30	2	0
105	primary school	5	3	3	1	1	No	No	12	2	2	2	2	2	2	2	2	2	2	2	2	90	0	0	40	56	50	45	50	95	0	0	40	56	50	45	50	4	7
106	university	1	1	0	1	2	No	No	10	3	3	3	2	2	2	3	3	3	2	2	2	85	0	0	40	60	50	45	40	85	0	0	40	60	50	45	40	7	7
107	primary school	2	2	1,2,3	1	1	No	No	10.4	2	2	3	2	2	1	1	1	1	1	1	2	90	0	0	40	52	50	100	55	100	100	100	35	52	50	100	60	2	2
108	primary school	4	4	0	1	1	No	No	12.8	3	3	3	3	3	1	1	1	1	1	1	1	75	0	0	30	68	75	45	30	100	100	100	60	68	100	100	55	2	1
109	primary school	3	3	0	2	2	No	No	10.7	3	3	3	3	3	2	3	3	3	3	3	2	25	0	0	35	52	50	55	20	25	0	0	35	52	50	55	20	6	6
110	primary school	2	2	3	2	4	No	No	12	1	1	1	1	1	1	1	1	1	1	1	1	100	100	100	75	76	100	100	60	100	100	100	75	76	100	100	60	0	0
111	primary school	4	2	0	2	1	No	No	10	4	4	4	4	4	3	1	1	1	1	1	3	50	0	0	30	44	25	67.5	20	100	100	100	60	48	62.5	67.5	70	6	3
112	primary school	2	2	1	1	2	No	No	8.5	1	1	1	1	1	1	1	1	1	1	1	1	100	100	100	80	88	87.5	100	65	100	100	100	80	88	87.5	100	70	0	0
113	primary school	4	3	0	1	1	No	No	9.6	4	4	2	3	3	1	1	1	1	2	1	1	55	0	0	60	84	62.5	72.5	30	100	100	100	75	84	100	80	65	2	0
114	primary school	5	4	0	2	2	Yes	Yes	11.7	3	4	4	4	3	3	3	4	4	4	3	3	55	0	0	20	48	25	45	20	55	0	0	20	48	25	45	20	9	9
115	university	2	2	3	2	1	No	No	11.7	1	1	1	1	1	2	1	1	1	1	1	2	100	100	100	55	48	75	100	50	100	100	100	55	48	75	100	55	1	1
116	primary school	3	3	0	1	1	No	No	10.8	4	3	3	3	3	1	2	2	2	2	1	1	65	0	0	25	60	62.5	77.5	40	100	100	100	60	60	75	77.5	50	2	0
117	high school	3	3	0	2	1	No	No	12.7	4	4	3	3	3	3	1	1	1	1	1	2	90	0	0	30	56	50	45	25	90	100	100	60	56	75	90	55	3	1
118	university	3	2	0	1	1	No	No	11	4	3	2	3	2	2	3	2	2	2	2	2	90	0	0	40	48	37.5	77.5	25	100	0	0	50	48	37.5	77.5	65	2	2
119	primary school	3	2	1	2	1	No	No	12	3	2	2	2	2	1	1	1	1	1	1	1	90	0	0	40	60	75	100	45	100	100	100	60	56	100	100	50	2	0
120	high school	4	4	0	1	1	No	No	9.8	3	2	2	2	2	2	1	1	1	1	1	1	90	0	0	40	52	62.5	100	55	100	100	100	60	64	100	100	60	3	0
121	high school	3	3	1	1	1	No	No	12	2	1	1	1	1	1	1	1	1	1	1	1	100	100	100	70	68	100	100	70	100	100	100	70	68	100	100	70	1	0
122		1	0	0	1	2	Yes	Yes	10.8	3	3	3	3	3	3	3	3	3	3	3	3	75	0	0	30	76	75	100	60	75	0	0	30	76	75	100	60	1	1
123	high school	3	3	0	1	2	Yes	No	11.1	2	2	3	3	2	2	2	2	3	3	2	2	90	0	0	30	32	50	45	30	90	0	0	30	32	50	45	30	2	2
124	primary school	1	1	0	1	1	No	No	12	1	1	1	1	1	2	1	1	1	1	1	2	100	100	100	35	68	62.5	100	25	100	100	100	65	68	100	100	70	1	1
125	primary school	4	4	0	1	1	No	No	9.6	3	3	3	3	3	1	1	1	1	2	2	2	55	0	0	30	60	50	100	25	100	100	100	60	60	75	100	70	4	1
126	high school	4	4	1	1	1	No	No	13	3	3	3	3	2	3	1	1	1	1	1	3	80	0	0	30	60	50	100	20	80	100	100	60	60	100	100	70	5	1
127		2	2	1	1	2	Yes	No	12.5	2	1	2	2	2	2	2	1	2	2	2	2	100	100	100	30	56	50	100	50	100	100	100	30	56	50	100	50	3	3
128	primary school	3	3	0	2	2	yes(spontaneous fall)	No	11.4	3	3	3	3	3	1	3	3	3	3	3	1	90	0	0	50	84	62.5	100	20	90	0	0	50	84	62.5	100	20	4	4
129	primary school	5	1	0	1	1	yes(spontaneous fall)	No	11.7	2	2	2	2	2	1	1	1	1	1	1	1	100	100	100	70	84	100	77.5	65	100	100	100	90	88	100	100	70	1	0
130	primary school	2	2	3	1	1	No	No	11.5	3	3	3	3	3	3	1	1	1	1	1	2	75	0	0	30	64	37.5	100	30	100	100	100	60	64	75	100	60	6	6
131	primary school	4	4	0	2	1	No	No	10.4	4	3	3	3	4	1	1	1	1	1	1	2	75	0	0	30	44	37.5	45	20	100	100	100	50	44	62.5	67.5	45	4	7
132	high school	2	1	0	1	1	No	No	11	1	1	1	1	1	1	1	1	1	1	1	1	100	100	100	90	92	100	100	70	100	100	100	90	92	100	100	70	0	0
133	high school	2	2	0	1	1	No	No	12	2	2	3	3	2	3	1	1	1	2	1	3	85	0	0	30	52	37.5	45	40	100	100	100	60	52	25	45	45	10	8
134	high school	7	5	0	1	1	No	No	11	2	2	2	2	2	1	1	1	1	1	1	1	90	0	0	70	76	100	100	55	90	100	100	50	76	100	100	65	0	0
135	high school	3	3	0	2	1	No	No	14	1	1	1	1	1	1	1	1	1	1	1	2	100	100	100	55	60	87.5	100	65	100	100	100	55	60	87.5	100	70	0	5
136	university	2	2	0	2	1	No	No	13.3	2	1	1	1	1	1	1	1	1	1	1	1	100	100	100	90	92	100	100	70	100	100	100	90	92	100	100	70	0	0
137	primary school	3	3	0	1	1	No	No	12.1	3	3	2	2	2	2	1	1	1	1	1	2	60	0	0	45	56	50	100	55	100	100	100	65	64	100	100	55	2	0
138	primary school	5	5	0	1	1	No	No	12	2	2	2	2	2	2	1	1	1	1	1	1	80	0	0	50	76	50	100	45	100	100	100	70	76	100	45	50	3	0
139	high school	4	2	0	2	1	No	No	11.5	2	2	2	2	2	2	1	1	1	1	1	1	100	100	100	60	76	100	100	70	100	100	100	70	76	100	100	75	0	0
140	high school	4	3	0	2	1	No	No	12.9	2	2	2	2	2	2	1	1	1	1	1	2	100	100	100	40	68	50	45	35	100	100	100	40	68	50	100	50	2	1
141	high school	2	2	2	1	1	No	No	12.7	2	2	2	2	2	2	1	1	1	1	1	2	100	100	100	60	76	100	100	65	100	100	100	60	76	100	100	70	0	0
142	high school	1	1	0	2	1	No	No	12.1	2	2	2	2	2	1	1	1	1	1	1	1	100	100	100	50	72	87.5	45	45	100	100	100	70	76	87.5	100	50	0	5
143	primary school	2	2	2.3	2	2	No	No	14.8	3	3	3	3	3	1	3	3	3	3	3	1	70	0	0	30	72	75	100	25	70	100	100	30	72	75	100	25	3	3
